# Supplementary material for: MRI-based intratumoral and peritumoral radiomics predicting neoadjuvant chemotherapy response in osteosarcoma
Source: Front Oncol. 2026 Mar 13;16:1770105. doi: 10.3389/fonc.2026.1770105 (PMC13021417; doi:10.3389/fonc.2026.1770105)
Supplement: Supplementary file 1 [file DataSheet1.xlsx]

## Sheet: Sheet1
Hospitalization number	Age	sex（0:man/1:woman）	Location（0:Femur/1:Tibia/2:others）	Diameter	Pathological fracture（0：none 1：have）	Lung metastasis（0:none/1:have）	Pathological subtypes（0:common/1:other）	ALP	LDH	Chemotherapy efficacy（0:good 1:bad）
YO123494	14	1	2	160	1	0	0	471	224	1
Y9776290	10	1	1	66	0	0	0	382	199	0
Y9660168	15	1	0	61	0	0	0	76	181	0
Y8861266	32	0	0	122	0	0	1	235	132	1
Y8787617	12	1	0	157	1	0	0	188	286	0
Y8611645	8	0	0	108	1	0	0	1101	331	1
Y8409542	14	1	0	93	1	0	0	216	348	1
Y8047097	21	1	0	131	1	0	0	157	177	0
Y7744328	15	0	2	80	1	0	0	169	171	0
Y7476191	51	1	0	70	0	0	0	229	133	0
Y7387008	16	1	0	155	1	0	0	125	144	1
Y7377994	17	1	0	75	0	0	0	123	308	0
Y7335791	23	1	1	53	1	0	0	272	140	0
Y6789561	18	1	2	105	0	0	0	288	227	0
Y6679175	17	1	1	179	0	0	0	105	309	0
Y6405862	11	1	0	80	1	0	0	199	213	0
Y6361221	33	1	2	120	0	0	0	209	166	0
Y6276320	20	1	1	79	1	0	0	297	129	1
Y6210370	15	1	1	101	0	1	0	328	142	1
Y6133146	9	1	2	53	1	0	0	1327	354	1
Y6034204	15	1	2	117	1	1	0	441	501	0
Y6000817	19	1	0	72	1	0	0	204	195	0
Y5825763	15	1	0	59	1	0	0	103	160	0
Y5696637	15	1	0	113	1	1	0	6115	206	1
Y0386033	18	0	0	141	1	0	0	88	338	0
Y0383641	10	1	0	48	1	0	0	530	245	1
Y0383102	13	1	0	73	1	0	0	499	155	0
Y0329905	51	1	1	146	1	0	0	133	211	1
Y0313962	7	1	1	67	0	0	0	96	197	0
Y0307587	16	1	0	93	0	0	1	89	194	1
Y0299857	10	1	2	43	0	0	0	438	215	1
Y0286904	17	1	2	120	0	1	0	138	204	1
Y0285665	40	1	1	54	1	0	1	366	170	0
Y0273689	12	0	0	167	1	0	0	340	257	1
Y0255942	25	0	0	38	1	0	1	474	122	0
Y0243210	12	1	0	186	1	0	1	322	187	1
Y0237710	22	1	2	86	1	0	1	178	150	1
Y0228817	10	1	2	110	1	0	0	129	254	0
Y0220231	9	1	0	63	1	0	0	285	193	1
Y0212940	22	1	0	72	0	0	0	263	165	1
Y0168776	16	1	0	153	0	0	0	244	159	0
Y0168382	6	0	0	86	1	0	0	45	314	0
Y0167655	11	1	0	62	0	0	0	78	169	1
Y0165211	16	0	0	74	0	0	0	226	166	1
Y0163877	17	0	0	83	1	0	0	222	187	1
Y0162002	47	1	0	92	1	0	0	355	152	1
Y0156175	14	1	0	217	0	0	0	201	234	0
Y0155239	10	1	0	161	1	0	0	771	268	1
Y0145112	9	1	1	107	1	0	0	153	176	0
Y0110564	9	1	0	41	1	0	0	147	170	1
Y0076720	17	0	0	168	0	1	1	139	304	0
Y0066199	19	1	0	56	0	0	0	164	152	0
Y0061336	22	1	0	100	0	0	0	165	232	1
Y0061210	7	1	0	75	1	0	0	251	223	0
Y0059413	8	1	0	94	0	0	0	264	212	0
Y0055522	16	1	1	70	0	0	0	286	160	0
Y0033672	24	0	0	84	0	0	0	185	140	1
Y0031504	17	1	1	96	1	0	0	499	177	1
N0422493	26	1	2	120	0	0	1	540	159	0
N0403380	27	1	0	77	1	0	0	399	211	1
N0391556	20	1	2	71	0	0	0	181	178	1
N0383327	12	0	1	76	1	0	0	156	123	1
N0381609	13	1	0	113	0	0	0	46	266	0
N0379165	29	1	1	114	1	0	1	164	194	1
N0371920	16	0	2	60	1	1	0	188	223	1
N0371564	17	1	0	51	0	0	0	261	182	1
N0368983	15	1	0	111	0	0	0	101	154	0
N0355175	13	0	0	71	0	0	0	150	172	0
N0348768	16	1	1	117	1	0	0	151	183	1
N0344828	10	0	0	143	1	0	0	391	271	1
N0328184	21	1	0	67	1	0	0	103	114	1
N0324611	22	0	0	152	0	0	0	226	184	0
N0311407	12	0	0	172	0	0	1	112	342	0
N0301713	26	1	0	46	1	0	0	244	163	1
N0251345	15	1	0	177	1	1	0	128	436	0
N0247395	22	1	2	65	1	0	0	158	238	0
N0218519	11	0	0	81	0	0	0	180	219	0
N0213765	11	0	0	143	1	1	0	157	328	0
N0204626	14	1	0	130	1	0	0	989	173	1
N0194853	9	0	0	77	1	0	0	96	446	0
N0173922	9	0	0	99	1	0	0	365	243	1
N0172810	20	1	2	117	1	0	0	358	157	1
N0170535	8	0	1	73	1	0	0	164	235	1
N0168736	12	0	2	127	1	0	0	271	331	1
N0167199	10	0	0	76	1	0	0	1106	299	1
N0165871	15	1	0	63	1	0	0	258	213	1
N0164932	12	1	0	80	1	0	0	297	157	0
N0158551	14	1	0	97	1	0	0	193	261	1
N0150405	41	1	0	124	1	0	0	91	144	1
N0150072	18	1	1	82	0	0	0	92	129	0
M01875273	4	1	0	172	0	0	0	379	254	0
K0673887	19	1	1	87	1	0	0	832	151	1
K0666456	20	1	0	156	0	0	1	109	138	0
