# Supplementary material for: MRI-based intratumoral and peritumoral radiomics predicting neoadjuvant chemotherapy response in osteosarcoma
Source: Front Oncol. 2026 Mar 13;16:1770105. doi: 10.3389/fonc.2026.1770105 (PMC13021417; doi:10.3389/fonc.2026.1770105)
Supplement: Supplementary file 2 [file DataSheet2.csv]

Rad_Score	ALP	PF	Group	Label
0.16931	286	0	Train	0
0.16925	251	1	Train	0
0.10584	164	0	Train	0
0.10239	139	0	Train	0
0.50878	244	0	Test	0
-0.00582	129	1	Train	0
-0.11507	474	1	Train	0
-0.022	366	1	Train	0
0.07648	96	0	Train	0
0.31235	499	1	Train	0
0.05998	540	0	Train	0
0.31286	46	0	Train	0
0.03615	297	1	Train	0
-0.24602	96	1	Train	0
0.05267	157	1	Train	0
0.31581	180	0	Train	0
-0.02401	158	1	Train	0
0.45034	112	0	Train	0
0.37331	226	0	Train	0
0.16054	150	0	Train	0
0.0791	101	0	Train	0
-6.42897	128	1	Test	0
0.62585	88	1	Train	0
0.26672	103	1	Train	0
0.31572	382	0	Test	0
0.36211	153	1	Test	0
0.52564	201	0	Train	0
0.3291	272	1	Train	0
-0.02951	45	1	Train	0
0.5842	1106	1	Train	1
0.45879	264	0	Test	0
0.83555	328	0	Train	1
0.6212	216	1	Train	1
0.4862	76	0	Train	0
0.06924	188	1	Train	0
0.1797	204	1	Train	0
0.6425	441	1	Test	0
0.54726	209	0	Train	0
0.21448	199	1	Train	0
0.52933	105	0	Train	0
0.3755	288	0	Train	0
0.21883	123	0	Train	0
0.15988	229	0	Train	0
0.78276	169	1	Test	0
0.47261	157	1	Test	0
0.41688	178	1	Train	1
0.01725	92	0	Train	0
0.30879	379	0	Train	0
0.64753	151	1	Train	1
0.63486	261	0	Train	1
0.94844	188	1	Train	1
0.94409	164	1	Test	1
0.95567	156	1	Test	1
0.86801	181	0	Train	1
0.95365	399	1	Train	1
1.00542	185	0	Train	1
1.04408	499	1	Train	1
1.13295	165	0	Train	1
1.10125	391	1	Train	1
0.51811	103	1	Train	1
0.79174	832	1	Test	1
0.88049	91	1	Train	1
0.98624	193	1	Train	1
0.98061	258	1	Train	1
0.76433	271	1	Train	1
0.77077	358	1	Train	1
0.68678	365	1	Train	1
0.02136	989	1	Test	1
0.71075	244	1	Train	1
0.94821	164	1	Train	1
0.94079	147	1	Train	1
1.19589	471	1	Test	1
-0.17365	530	1	Test	1
0.90604	6115	1	Train	1
0.95338	297	1	Test	1
0.2481	125	1	Train	1
1.19532	1101	1	Test	1
0.78757	235	0	Test	1
0.85628	263	0	Train	1
0.96948	1327	1	Train	1
-1.75305	109	0	Test	0
0.98877	133	1	Train	1
1.00821	89	0	Train	1
0.70882	771	1	Train	1
0.71421	355	1	Train	1
0.69432	222	1	Train	1
1.05156	226	0	Train	1
0.86762	78	0	Train	1
0.8746	285	1	Train	1
0.7298	322	1	Train	1
0.67395	340	1	Train	1
0.59488	138	0	Train	1
0.94455	438	0	Train	1
