# Supplementary material for: MRI-based intratumoral and peritumoral radiomics predicting neoadjuvant chemotherapy response in osteosarcoma
Source: Front Oncol. 2026 Mar 13;16:1770105. doi: 10.3389/fonc.2026.1770105 (PMC13021417; doi:10.3389/fonc.2026.1770105)
Supplement: Supplementary file 3 [file DataSheet3.zip]

Archive with 664 entries (581 files):
- K0673887/
- K0673887/Intratumorial_1_mask.nii.gz
- K0673887/Intratumorial_Diff_2mm_3_mask.nii.gz
- K0673887/Intratumorial_Diff_4mm_5_mask.nii.gz
- K0673887/Intratumorial_Diff_6mm_7_mask.nii.gz
- K0673887/Intratumorial__2mm_2_mask.nii.gz
- K0673887/Intratumorial__4mm_4_mask.nii.gz
- K0673887/Intratumorial__6mm_6_mask.nii.gz
- K0666456/
- K0666456/Intratumorial_1_mask.nii.gz
- K0666456/Intratumorial_Diff_2mm_7_mask.nii.gz
- K0666456/Intratumorial_Diff_4mm_3_mask.nii.gz
- K0666456/Intratumorial_Diff_6mm_5_mask.nii.gz
- K0666456/Intratumorial__2mm_6_mask.nii.gz
- K0666456/Intratumorial__4mm_2_mask.nii.gz
- K0666456/Intratumorial__6mm_4_mask.nii.gz
- Y7377994/
- Y7377994/Intratumorial_1_mask.nii.gz
- Y7377994/Intratumorial_Diff_2mm_3_mask.nii.gz
- Y7377994/Intratumorial_Diff_4mm_5_mask.nii.gz
- Y7377994/Intratumorial_Diff_6mm_7_mask.nii.gz
- Y7377994/Intratumorial__2mm_2_mask.nii.gz
- Y7377994/Intratumorial__4mm_4_mask.nii.gz
- Y7377994/Intratumorial__6mm_6_mask.nii.gz
- Y7335791/
- Y7335791/Intratumorial_1_mask.nii.gz
- Y7335791/Intratumorial_Diff_2mm_3_mask.nii.gz
- Y7335791/Intratumorial_Diff_4mm_5_mask.nii.gz
- Y7335791/Intratumorial_Diff_6mm_7_mask.nii.gz
- Y7335791/Intratumorial__2mm_2_mask.nii.gz
- Y7335791/Intratumorial__4mm_4_mask.nii.gz
- Y7335791/Intratumorial__6mm_6_mask.nii.gz
- Y6789561/
- Y6789561/Intratumorial_1_mask.nii.gz
- Y6789561/Intratumorial_Diff_2mm_3_mask.nii.gz
- Y6789561/Intratumorial_Diff_4mm_5_mask.nii.gz
- Y6789561/Intratumorial_Diff_6mm_7_mask.nii.gz
- Y6789561/Intratumorial__2mm_2_mask.nii.gz
- Y6789561/Intratumorial__4mm_4_mask.nii.gz
- Y6789561/Intratumorial__6mm_6_mask.nii.gz
- Y6679175/
- Y6679175/Intratumorial_1_mask.nii.gz
- Y6679175/Intratumorial_Diff_2mm_3_mask.nii.gz
- Y6679175/Intratumorial_Diff_4mm_5_mask.nii.gz
- Y6679175/Intratumorial_Diff_6mm_7_mask.nii.gz
- Y6679175/Intratumorial__2mm_2_mask.nii.gz
- Y6679175/Intratumorial__4mm_4_mask.nii.gz
- Y6679175/Intratumorial__6mm_6_mask.nii.gz
- Y6405862/
- Y6405862/Intratumorial_1_mask.nii.gz
- Y6405862/Intratumorial_Diff_2mm_3_mask.nii.gz
- Y6405862/Intratumorial_Diff_4mm_5_mask.nii.gz
- Y6405862/Intratumorial_Diff_6mm_7_mask.nii.gz
- Y6405862/Intratumorial__2mm_2_mask.nii.gz
- Y6405862/Intratumorial__4mm_4_mask.nii.gz
- Y6405862/Intratumorial__6mm_6_mask.nii.gz
- Y6361221/
- Y6361221/Intratumorial_1_mask.nii.gz
- Y6361221/Intratumorial_Diff_2mm_3_mask.nii.gz
- Y6361221/Intratumorial_Diff_4mm_5_mask.nii.gz
- Y6361221/Intratumorial_Diff_6mm_7_mask.nii.gz
- Y6361221/Intratumorial__2mm_2_mask.nii.gz
- Y6361221/Intratumorial__4mm_4_mask.nii.gz
- Y6361221/Intratumorial__6mm_6_mask.nii.gz
- Y6276320/
- Y6276320/Intratumorial_1_mask.nii.gz
- Y6276320/Intratumorial_Diff_2mm_3_mask.nii.gz
- Y6276320/Intratumorial_Diff_4mm_5_mask.nii.gz
- Y6276320/Intratumorial_Diff_6mm_7_mask.nii.gz
- Y6276320/Intratumorial__2mm_2_mask.nii.gz
- Y6276320/Intratumorial__4mm_4_mask.nii.gz
- Y6276320/Intratumorial__6mm_6_mask.nii.gz
- Y6210370/
- Y6210370/Intratumorial_1_mask.nii.gz
- Y6210370/Intratumorial_Diff_2mm_3_mask.nii.gz
- Y6210370/Intratumorial_Diff_4mm_5_mask.nii.gz
- Y6210370/Intratumorial_Diff_6mm_7_mask.nii.gz
- Y6210370/Intratumorial__2mm_2_mask.nii.gz
- Y6210370/Intratumorial__4mm_4_mask.nii.gz
- Y6210370/Intratumorial__6mm_6_mask.nii.gz
- Y6133146/
- Y6133146/Intratumorial_1_mask.nii.gz
- Y6133146/Intratumorial_Diff_2mm_3_mask.nii.gz
- Y6133146/Intratumorial_Diff_4mm_5_mask.nii.gz
- Y6133146/Intratumorial_Diff_6mm_7_mask.nii.gz
- Y6133146/Intratumorial__2mm_2_mask.nii.gz
- Y6133146/Intratumorial__4mm_4_mask.nii.gz
- Y6133146/Intratumorial__6mm_6_mask.nii.gz
- Y6034204/
- Y6034204/Intratumorial_1_mask.nii.gz
- Y6034204/Intratumorial_Diff_2mm_3_mask.nii.gz
- Y6034204/Intratumorial_Diff_4mm_5_mask.nii.gz
- Y6034204/Intratumorial_Diff_6mm_7_mask.nii.gz
- Y6034204/Intratumorial__2mm_2_mask.nii.gz
- Y6034204/Intratumorial__4mm_4_mask.nii.gz
- Y6034204/Intratumorial__6mm_6_mask.nii.gz
- Y6000817/
- Y6000817/Intratumorial_1_mask.nii.gz
- Y6000817/Intratumorial_Diff_2mm_3_mask.nii.gz
- Y6000817/Intratumorial_Diff_4mm_5_mask.nii.gz
- Y6000817/Intratumorial_Diff_6mm_7_mask.nii.gz
- Y6000817/Intratumorial__2mm_2_mask.nii.gz
- Y6000817/Intratumorial__4mm_4_mask.nii.gz
- Y6000817/Intratumorial__6mm_6_mask.nii.gz
- Y5825763/
- Y5825763/Intratumorial_1_mask.nii.gz
- Y5825763/Intratumorial_Diff_2mm_3_mask.nii.gz
- Y5825763/Intratumorial_Diff_4mm_5_mask.nii.gz
- Y5825763/Intratumorial_Diff_6mm_7_mask.nii.gz
- Y5825763/Intratumorial__2mm_2_mask.nii.gz
- Y5825763/Intratumorial__4mm_4_mask.nii.gz
- Y5825763/Intratumorial__6mm_6_mask.nii.gz
- Y5696637/
- Y5696637/Intratumorial_1_mask.nii.gz
- Y5696637/Intratumorial_Diff_2mm_3_mask.nii.gz
- Y5696637/Intratumorial_Diff_4mm_5_mask.nii.gz
- Y5696637/Intratumorial_Diff_6mm_7_mask.nii.gz
- Y5696637/Intratumorial__2mm_2_mask.nii.gz
- Y5696637/Intratumorial__4mm_4_mask.nii.gz
- Y5696637/Intratumorial__6mm_6_mask.nii.gz
- Y0386033/
- Y0386033/Intratumorial_1_mask.nii.gz
- Y0386033/Intratumorial_Diff_2mm_3_mask.nii.gz
- Y0386033/Intratumorial_Diff_4mm_5_mask.nii.gz
- Y0386033/Intratumorial_Diff_6mm_7_mask.nii.gz
- Y0386033/Intratumorial__2mm_2_mask.nii.gz
- Y0386033/Intratumorial__4mm_4_mask.nii.gz
- Y0386033/Intratumorial__6mm_6_mask.nii.gz
- Y0383641/
- Y0383641/Intratumorial_1_mask.nii.gz
- Y0383641/Intratumorial_Diff_2mm_3_mask.nii.gz
- Y0383641/Intratumorial_Diff_4mm_5_mask.nii.gz
- Y0383641/Intratumorial_Diff_6mm_7_mask.nii.gz
- Y0383641/Intratumorial__2mm_2_mask.nii.gz
- Y0383641/Intratumorial__4mm_4_mask.nii.gz
- Y0383641/Intratumorial__6mm_6_mask.nii.gz
- Y0383102/
- Y0383102/Intratumorial_1_mask.nii.gz
- Y0383102/Intratumorial_Diff_2mm_3_mask.nii.gz
- Y0383102/Intratumorial_Diff_4mm_5_mask.nii.gz
- Y0383102/Intratumorial_Diff_6mm_7_mask.nii.gz
- Y0383102/Intratumorial__2mm_2_mask.nii.gz
- Y0383102/Intratumorial__4mm_4_mask.nii.gz
- Y0383102/Intratumorial__6mm_6_mask.nii.gz
- Y0329905/
- Y0329905/Intratumorial_1_mask.nii.gz
- Y0329905/Intratumorial_Diff_2mm_3_mask.nii.gz
- Y0329905/Intratumorial_Diff_4mm_5_mask.nii.gz
- Y0329905/Intratumorial_Diff_6mm_7_mask.nii.gz
- Y0329905/Intratumorial__2mm_2_mask.nii.gz
- Y0329905/Intratumorial__4mm_4_mask.nii.gz
- Y0329905/Intratumorial__6mm_6_mask.nii.gz
- Y0313962/
- Y0313962/Intratumorial_1_mask.nii.gz
- Y0313962/Intratumorial_Diff_2mm_3_mask.nii.gz
- Y0313962/Intratumorial_Diff_4mm_5_mask.nii.gz
- Y0313962/Intratumorial_Diff_6mm_7_mask.nii.gz
- Y0313962/Intratumorial__2mm_2_mask.nii.gz
- Y0313962/Intratumorial__4mm_4_mask.nii.gz
- Y0313962/Intratumorial__6mm_6_mask.nii.gz
- Y0307587/
- Y0307587/Intratumorial_1_mask.nii.gz
- Y0307587/Intratumorial_Diff_2mm_3_mask.nii.gz
- Y0307587/Intratumorial_Diff_4mm_5_mask.nii.gz
- Y0307587/Intratumorial_Diff_6mm_7_mask.nii.gz
- Y0307587/Intratumorial__2mm_2_mask.nii.gz
- Y0307587/Intratumorial__4mm_4_mask.nii.gz
- Y0307587/Intratumorial__6mm_6_mask.nii.gz
- Y0299857/
- Y0299857/Intratumorial_1_mask.nii.gz
- Y0299857/Intratumorial_Diff_2mm_3_mask.nii.gz
- Y0299857/Intratumorial_Diff_4mm_5_mask.nii.gz
- Y0299857/Intratumorial_Diff_6mm_7_mask.nii.gz
- Y0299857/Intratumorial__2mm_2_mask.nii.gz
- Y0299857/Intratumorial__4mm_4_mask.nii.gz
- Y0299857/Intratumorial__6mm_6_mask.nii.gz
- Y0286904/
- Y0286904/Intratumorial_1_mask.nii.gz
- Y0286904/Intratumorial_Diff_2mm_3_mask.nii.gz
- Y0286904/Intratumorial_Diff_4mm_5_mask.nii.gz
- Y0286904/Intratumorial_Diff_6mm_7_mask.nii.gz
- Y0286904/Intratumorial__2mm_2_mask.nii.gz
- Y0286904/Intratumorial__4mm_4_mask.nii.gz
- Y0286904/Intratumorial__6mm_6_mask.nii.gz
- Y0285665/
- Y0285665/Intratumorial_1_mask.nii.gz
- Y0285665/Intratumorial_Diff_2mm_3_mask.nii.gz
- Y0285665/Intratumorial_Diff_4mm_5_mask.nii.gz
- Y0285665/Intratumorial_Diff_6mm_7_mask.nii.gz
- Y0285665/Intratumorial__2mm_2_mask.nii.gz
- Y0285665/Intratumorial__4mm_4_mask.nii.gz
- Y0285665/Intratumorial__6mm_6_mask.nii.gz
- Y0273689/
- Y0273689/Intratumorial_1_mask.nii.gz
- Y0273689/Intratumorial_Diff_2mm_3_mask.nii.gz
- Y0273689/Intratumorial_Diff_4mm_5_mask.nii.gz
- Y0273689/Intratumorial_Diff_6mm_7_mask.nii.gz
- Y0273689/Intratumorial__2mm_2_mask.nii.gz
- Y0273689/Intratumorial__4mm_4_mask.nii.gz
- Y0273689/Intratumorial__6mm_6_mask.nii.gz
- Y0255942/
- Y0255942/Intratumorial_1_mask.nii.gz
- Y0255942/Intratumorial_Diff_2mm_3_mask.nii.gz
- Y0255942/Intratumorial_Diff_4mm_5_mask.nii.gz
- Y0255942/Intratumorial_Diff_6mm_7_mask.nii.gz
- Y0255942/Intratumorial__2mm_2_mask.nii.gz
- Y0255942/Intratumorial__4mm_4_mask.nii.gz
- Y0255942/Intratumorial__6mm_6_mask.nii.gz
- Y0243210/
- Y0243210/Intratumorial_1_mask.nii.gz
- Y0243210/Intratumorial_Diff_2mm_3_mask.nii.gz
- Y0243210/Intratumorial_Diff_4mm_5_mask.nii.gz
- Y0243210/Intratumorial_Diff_6mm_7_mask.nii.gz
- Y0243210/Intratumorial__2mm_2_mask.nii.gz
- Y0243210/Intratumorial__4mm_4_mask.nii.gz
- Y0243210/Intratumorial__6mm_6_mask.nii.gz
- Y0237710/
- Y0237710/Intratumorial_1_mask.nii.gz
- Y0237710/Intratumorial_Diff_2mm_3_mask.nii.gz
- Y0237710/Intratumorial_Diff_4mm_5_mask.nii.gz
- Y0237710/Intratumorial_Diff_6mm_7_mask.nii.gz
- Y0237710/Intratumorial__2mm_2_mask.nii.gz
- Y0237710/Intratumorial__4mm_4_mask.nii.gz
- Y0237710/Intratumorial__6mm_6_mask.nii.gz
- Y0228817/
- Y0228817/Intratumorial_1_mask.nii.gz
- Y0228817/Intratumorial_Diff_2mm_3_mask.nii.gz
- Y0228817/Intratumorial_Diff_4mm_5_mask.nii.gz
- Y0228817/Intratumorial_Diff_6mm_7_mask.nii.gz
- Y0228817/Intratumorial__2mm_2_mask.nii.gz
- Y0228817/Intratumorial__4mm_4_mask.nii.gz
- Y0228817/Intratumorial__6mm_6_mask.nii.gz
- Y0220231/
- Y0220231/Intratumorial_1_mask.nii.gz
- Y0220231/Intratumorial_Diff_2mm_3_mask.nii.gz
- Y0220231/Intratumorial_Diff_4mm_5_mask.nii.gz
- Y0220231/Intratumorial_Diff_6mm_7_mask.nii.gz
- Y0220231/Intratumorial__2mm_2_mask.nii.gz
- Y0220231/Intratumorial__4mm_4_mask.nii.gz
- Y0220231/Intratumorial__6mm_6_mask.nii.gz
- Y0212940/
- Y0212940/Intratumorial_1_mask.nii.gz
- Y0212940/Intratumorial_Diff_2mm_3_mask.nii.gz
- Y0212940/Intratumorial_Diff_4mm_5_mask.nii.gz
- Y0212940/Intratumorial_Diff_6mm_7_mask.nii.gz
- Y0212940/Intratumorial__2mm_2_mask.nii.gz
- Y0212940/Intratumorial__4mm_4_mask.nii.gz
- Y0212940/Intratumorial__6mm_6_mask.nii.gz
- Y0168776/
- Y0168776/Intratumorial_1_mask.nii.gz
- Y0168776/Intratumorial_Diff_2mm_3_mask.nii.gz
- Y0168776/Intratumorial_Diff_4mm_5_mask.nii.gz
- Y0168776/Intratumorial_Diff_6mm_7_mask.nii.gz
- Y0168776/Intratumorial__2mm_2_mask.nii.gz
- Y0168776/Intratumorial__4mm_4_mask.nii.gz
- Y0168776/Intratumorial__6mm_6_mask.nii.gz
- Y0168382/
- Y0168382/Intratumorial_1_mask.nii.gz
- Y0168382/Intratumorial_Diff_2mm_3_mask.nii.gz
- Y0168382/Intratumorial_Diff_4mm_5_mask.nii.gz
- Y0168382/Intratumorial_Diff_6mm_7_mask.nii.gz
- Y0168382/Intratumorial__2mm_2_mask.nii.gz
- Y0168382/Intratumorial__4mm_4_mask.nii.gz
- Y0168382/Intratumorial__6mm_6_mask.nii.gz
- Y0167655/
- Y0167655/Intratumorial_1_mask.nii.gz
- Y0167655/Intratumorial_Diff_2mm_3_mask.nii.gz
- Y0167655/Intratumorial_Diff_4mm_5_mask.nii.gz
- Y0167655/Intratumorial_Diff_6mm_7_mask.nii.gz
- Y0167655/Intratumorial__2mm_2_mask.nii.gz
- Y0167655/Intratumorial__4mm_4_mask.nii.gz
- Y0167655/Intratumorial__6mm_6_mask.nii.gz
- Y0165211/
- Y0165211/Intratumorial_1_mask.nii.gz
- Y0165211/Intratumorial_Diff_2mm_3_mask.nii.gz
- Y0165211/Intratumorial_Diff_4mm_5_mask.nii.gz
- Y0165211/Intratumorial_Diff_6mm_7_mask.nii.gz
- Y0165211/Intratumorial__2mm_2_mask.nii.gz
- Y0165211/Intratumorial__4mm_4_mask.nii.gz
- Y0165211/Intratumorial__6mm_6_mask.nii.gz
- Y0163877/
- Y0163877/Intratumorial_1_mask.nii.gz
- Y0163877/Intratumorial_Diff_2mm_3_mask.nii.gz
- Y0163877/Intratumorial_Diff_4mm_5_mask.nii.gz
- Y0163877/Intratumorial_Diff_6mm_7_mask.nii.gz
- Y0163877/Intratumorial__2mm_2_mask.nii.gz
- Y0163877/Intratumorial__4mm_4_mask.nii.gz
- Y0163877/Intratumorial__6mm_6_mask.nii.gz
- Y0162002/
- Y0162002/Intratumorial_1_mask.nii.gz
- Y0162002/Intratumorial_Diff_2mm_3_mask.nii.gz
- Y0162002/Intratumorial_Diff_4mm_5_mask.nii.gz
- Y0162002/Intratumorial_Diff_6mm_7_mask.nii.gz
- Y0162002/Intratumorial__2mm_2_mask.nii.gz
- Y0162002/Intratumorial__4mm_4_mask.nii.gz
- Y0162002/Intratumorial__6mm_6_mask.nii.gz
- Y0156175/
- Y0156175/Intratumorial_1_mask.nii.gz
- Y0156175/Intratumorial_Diff_2mm_3_mask.nii.gz
- Y0156175/Intratumorial_Diff_4mm_5_mask.nii.gz
[truncated: 364 more entries]
